# Supplementary material for: Nod1-dependent NF-kB activation initiates hematopoietic stem cell specification in response to small Rho GTPases
Source: Nat Commun. 2023 Nov 23;14:7668. doi: 10.1038/s41467-023-43349-1 (PMC10667254; doi:10.1038/s41467-023-43349-1)
Supplement: Supplementary file 4 — Source Data [file 41467_2023_43349_MOESM4_ESM.xlsx]

## Sheet: Figure1d-qPCR
Figure 1d-qPCR
	Well	Fluor	Target	Content	Sample	Cq	Cq Mean	Cq Std. Dev		Corrected/Relative expression to ef1a	nod1	nod2	ciita	nlrx1	nlrc5
	A01	SYBR	Nod1	Unkn	flk 22(1)	33.1	33.1	0			4.54	0.49	1.54	7.25	0
	A02	SYBR	Nod1	Unkn	flk 22(1)	33.74	33.74	0			4.59	0.64	1.14	5.08	0
	A03	SYBR	Nod1	Unkn	flk 22(2)	33.21	33.21	0			5.71	1.28	2.04	5.65	0
	A04	SYBR	Nod1	Unkn	flk 22(2)	32.76	32.76	0
	A05	SYBR	Nod1	Unkn	flk 22(3)	32.67	32.67	0
	A06	SYBR	Nod1	Unkn	flk 22(3)	35.76	35.76	0
	B01	SYBR	Nod2	Unkn	flk 22(1)	36.48	36.48	0
	B02	SYBR	Nod2	Unkn	flk 22(1)	37.56	37.56	0
	B03	SYBR	Nod2	Unkn	flk 22(2)	35.61	35.61	0
	B04	SYBR	Nod2	Unkn	flk 22(2)	36.04	36.04	0
	B05	SYBR	Nod2	Unkn	flk 22(3)	35.23	35.23	0
	B06	SYBR	Nod2	Unkn	flk 22(3)	35.48	35.48	0
	C01	SYBR	ciita	Unkn	flk 22(1)	34.55	34.55	0
	C02	SYBR	ciita	Unkn	flk 22(1)	36.81	36.81	0
	C03	SYBR	ciita	Unkn	flk 22(2)	34.35	34.35	0
	C04	SYBR	ciita	Unkn	flk 22(2)	36.06	36.06	0
	C05	SYBR	ciita	Unkn	flk 22(3)	35.22	35.22	0
	C06	SYBR	ciita	Unkn	flk 22(3)	34.29	34.29	0
	D01	SYBR	nlrx1	Unkn	flk 22(1)	33.17	33.17	0
	D02	SYBR	nlrx1	Unkn	flk 22(1)	32.92	32.92	0
	D03	SYBR	nlrx1	Unkn	flk 22(2)	32.86	32.86	0
	D04	SYBR	nlrx1	Unkn	flk 22(2)	32.76	32.76	0
	D05	SYBR	nlrx1	Unkn	flk 22(3)	33.17	33.17	0
	D06	SYBR	nlrx1	Unkn	flk 22(3)	33.25	33.25	0
	E01	SYBR	nlrc5	Unkn	flk 22(1)	37.26	37.26	0
	E02	SYBR	nlrc5	Unkn	flk 22(1)	38.21	38.21	0
	E03	SYBR	nlrc5	Unkn	flk 22(2)	37.68	37.69	0
	E04	SYBR	nlrc5	Unkn	flk 22(2)	38.1	38.1	0
	E05	SYBR	nlrc5	Unkn	flk 22(3)	38.01	38.01	0
	E06	SYBR	nlrc5	Unkn	flk 22(3)	37.31	37.31	0
	G01	SYBR	Ef1a	Unkn	flk 22(1)	22.46	22.46	0
	G02	SYBR	Ef1a	Unkn	flk 22(1)	22.76	22.76	0
	G03	SYBR	Ef1a	Unkn	flk 22(2)	21.85	21.85	0
	G04	SYBR	Ef1a	Unkn	flk 22(2)	21.88	21.88	0
	G05	SYBR	Ef1a	Unkn	flk 22(3)	22.43	22.43	0
	G06	SYBR	Ef1a	Unkn	flk 22(3)	22.41	22.41	0
	H01	SYBR	control	NTC		N/A	0	0
	H02	SYBR	control	NTC		N/A	0	0
	H03	SYBR	control	NTC		N/A	0	0
	H04	SYBR	control	NTC		N/A	0	0
	H05	SYBR	control	NTC		N/A	0	0
	H06	SYBR	control	NTC		N/A	0	0
	H07	SYBR	control	NTC		N/A	0	0
	H08	SYBR	control	NTC		N/A	0	0
	H09	SYBR	control	NTC		N/A	0	0
	H10	SYBR	control	NTC		N/A	0	0
	H11	SYBR	control	NTC		N/A	0	0
	H12	SYBR	control	NTC		N/A	0	0

## Sheet: Figure2b,c-confocal
Figure2b,c-confocal
	DMSO	iNod1 15μM	iNod1 30μM		Table Analyzed	Data 1
	3	3	2		Data sets analyzed	A-C
	7	1	1
	5	2	0		ANOVA summary
	9	3	0		F	6.381
	18	2			P value	0.013
		4			P value summary	*
					Significant diff. among means (P < 0.05)?	Yes
					R squared	0.5154
					Brown-Forsythe test
					F (DFn, DFd)	2.405 (2, 12)
					P value	0.1323
					P value summary	ns
					Are SDs significantly different (P < 0.05)?	No
					Bartlett's test
					Bartlett's statistic (corrected)	13.86
					P value	0.001
					P value summary	***
					Are SDs significantly different (P < 0.05)?	Yes
					ANOVA table	SS	DF	MS	F (DFn, DFd)	P value
					Treatment (between columns)	152.6	2	76.28	F (2, 12) = 6.381	P=0.0130
					Residual (within columns)	143.5	12	11.95
					Total	296	14
					Data summary
					Number of treatments (columns)	3
					Number of values (total)	15
					Number of families	1
					Number of comparisons per family	3
					Alpha	0.05
					Tukey's multiple comparisons test	Mean Diff.	95.00% CI of diff.	Below threshold?	Summary	Adjusted P Value
					Column A vs. Column B	5.9	0.3145 to 11.49	Yes	*	0.0383	A-B
					Column A vs. Column C	7.65	1.462 to 13.84	Yes	*	0.0162	A-C
					Column B vs. Column C	1.75	-4.204 to 7.704	No	ns	0.7194	B-C
					Test details	Mean 1	Mean 2	Mean Diff.	SE of diff.	n1	n2	q	DF
					Column A vs. Column B	8.4	2.5	5.9	2.094	5	6	3.985	12
					Column A vs. Column C	8.4	0.75	7.65	2.319	5	4	4.665	12
					Column B vs. Column C	2.5	0.75	1.75	2.232	6	4	1.109	12

## Sheet: Figure2d,e-confocal
Figure2d,e-confocal
	Std MO	Nod1 MO		Table Analyzed	Data 1
	14	3		Column A	Std MO
	13	3		vs	vs
	13	4		Column B	Nod1 MO
	14	3
	11	7		Unpaired t test
	14	2		P value	< 0.0001
	13	2		P value summary	***
	15	2		Are means signif. different? (P < 0.05)	Yes
	11	4		One- or two-tailed P value?	Two-tailed
	11	3		t, df	t=14.58 df=18

## Sheet: Figure2f,g-confocal
Figure2f,g-confocal
	cas9	nod1 gRNA+cas9		Table Analyzed	Data 1
	15	4		Column A
	16	5		vs	vs
	20	4		Column B
	14	3
	16	5		Unpaired t test
	17	2		P value	< 0.0001
	16	6		P value summary	***
	15	2		Are means signif. different? (P < 0.05)	Yes
	15	4		One- or two-tailed P value?	Two-tailed
	17	4		t, df	t=18.35 df=18

## Sheet: Figure2h,i-WISH
Figure2h,i-WISH
	nod1+/+	nod1-/-		Table Analyzed	Data 1
	22	6		Column A	nod1+/+
	9	19		vs	vs
	13	14		Column B	nod1-/-
	13	19
	10	9		Unpaired t test
	19	11		P value	0.0401
	23	9		P value summary	*
	12	6		Are means signif. different? (P < 0.05)	Yes
	17	20		One- or two-tailed P value?	Two-tailed
	16	23		t, df	t=2.114 df=45
	23	21
	16	17
	18	12
	15	13
	17	14
	13	17
	19	19
		15
		19
		18
		6
		8
		8
		11
		11
		5
		1
		15
		10
		11

## Sheet: Figure3b,c-confocal
Figure3b,c-confocal
	DMSO	iNod1 16-24hpf	iNod1 24-48hpf		Table Analyzed	Data 1
	14	5	12		Data sets analyzed	A-C
	16	4	15
	12	6	14		ANOVA summary
	13	5	15		F	52.56
	14	2	10		P value	<0.0001
	13	4	16		P value summary	****
	14	4	13		Significant diff. among means (P < 0.05)?	Yes
	12	5	14		R squared	0.8079
	10		12
			12		Brown-Forsythe test
			7		F (DFn, DFd)	1.654 (2, 25)
					P value	0.2115
					P value summary	ns
					Are SDs significantly different (P < 0.05)?	No
					Bartlett's test
					Bartlett's statistic (corrected)	4.434
					P value	0.109
					P value summary	ns
					Are SDs significantly different (P < 0.05)?	No
					ANOVA table	SS	DF	MS	F (DFn, DFd)	P value
					Treatment (between columns)	416	2	208	F (2, 25) = 52.56	P<0.0001
					Residual (within columns)	98.95	25	3.958
					Total	515	27
					Data summary
					Number of treatments (columns)	3
					Number of values (total)	28
					Number of families	1
					Number of comparisons per family	3
					Alpha	0.05
					Tukey's multiple comparisons test	Mean Diff.	95.00% CI of diff.	Below threshold?	Summary	Adjusted P Value
					Column A vs. Column B	8.736	6.328 to 11.14	Yes	****	<0.0001	A-B
					Column A vs. Column C	0.3838	-1.843 to 2.611	No	ns	0.9038	A-C
					Column B vs. Column C	-8.352	-10.65 to -6.050	Yes	****	<0.0001	B-C
					Test details	Mean 1	Mean 2	Mean Diff.	SE of diff.	n1	n2	q	DF
					Column A vs. Column B	13.11	4.375	8.736	0.9667	9	8	12.78	25
					Column A vs. Column C	13.11	12.73	0.3838	0.8942	9	11	0.6071	25
					Column B vs. Column C	4.375	12.73	-8.352	0.9244	8	11	12.78	25

## Sheet: Figure3d,e-WISH
Figure3d,e-WISH
	Uninjected	C12-iE-DAP 250ng/μl		Table Analyzed	Data 1
	15	19		Column A	Uninjected
	16	20		vs	vs
	13	17		Column B	C12-iE-DAP 250ng/μl
	14	22
	15	17		Unpaired t test
	17	17		P value	0.0045
	17	20		P value summary	**
	17	17		Are means signif. different? (P < 0.05)	Yes
	17	18		One- or two-tailed P value?	Two-tailed
	15	19		t, df	t=3.108 df=26
	16	13
	17	15
	14	16
	14	18

## Sheet: Figure3f,g-WISH
Figure3f,g-WISH
	Uninjected	C12-iE-DAP 250ng/μl	C12-iE-DAP 400ng/μl		Table Analyzed	Data 1
	14	18	17		Data sets analyzed	A-C
	15	20	22
	14	17	18		ANOVA summary
	15	17	25		F	32.68
	16	17	24		P value	<0.0001
	17	19	23		P value summary	****
	16	19	23		Significant diff. among means (P < 0.05)?	Yes
	20	15	26		R squared	0.6088
	14	17	18
	15	20	19		Brown-Forsythe test
	16	20	21		F (DFn, DFd)	1.894 (2, 42)
	13	21	22		P value	0.1631
	15	15	23		P value summary	ns
	15	20	22		Are SDs significantly different (P < 0.05)?	No
	14	17
	17				Bartlett's test
					Bartlett's statistic (corrected)	3.728
					P value	0.155
					P value summary	ns
					Are SDs significantly different (P < 0.05)?	No
					ANOVA table	SS	DF	MS	F (DFn, DFd)	P value
					Treatment (between columns)	293.6	2	146.8	F (2, 42) = 32.68	P<0.0001
					Residual (within columns)	188.7	42	4.493
					Total	482.3	44
					Number of families	1
					Number of comparisons per family	3
					Alpha	0.05
					Tukey's multiple comparisons test	Mean Diff.	95.00% CI of diff.	Below threshold?	Summary	Adjusted P Value
					Column A vs. Column B	-2.758	-4.609 to -0.9076	Yes	**	0.0022	A-B
					Column A vs. Column C	-6.268	-8.152 to -4.383	Yes	****	<0.0001	A-C
					Column B vs. Column C	-3.51	-5.423 to -1.596	Yes	***	0.0002	B-C
					Test details	Mean 1	Mean 2	Mean Diff.	SE of diff.	n1	n2	q	DF
					Column A vs. Column B	15.38	18.13	-2.758	0.7618	16	15	5.121	42
					Column A vs. Column C	15.38	21.64	-6.268	0.7757	16	14	11.43	42
					Column B vs. Column C	18.13	21.64	-3.51	0.7877	15	14	6.301	42

## Sheet: Figure4a,b-confocal
Figure4a,b-confocal
	Std MO	Ripk2 MO		Table Analyzed	Data 1
	11	0		Column A	Std MO
	11	1		vs	vs
	10	1		Column B	Ripk2 MO
	10	1
	12	2		Unpaired t test
	13	2		P value	< 0.0001
	13	3		P value summary	***
	13	6		Are means signif. different? (P < 0.05)	Yes
	8	2		One- or two-tailed P value?	Two-tailed
		3		t, df	t=11.76 df=17

## Sheet: Figure4c,d-WISH
Figure4c,d-WISH
	runx1	wt	ripk2-/-		Table Analyzed	Data 1		cmyb	wt	ripk2-/-		Table Analyzed	Data 1
		12	5		Column A	wt			15	5		Column A	wt
		12	7		vs	vs			13	7		vs	vs
		9	2		Column B	ripk2-/-			12	9		Column B	ripk2-/-
		11	6						14	5
		10	5		Unpaired t test				13	5		Unpaired t test
		12	4		P value	< 0.0001			17	5		P value	< 0.0001
		10	5		P value summary	***			14	6		P value summary	***
		12	7		Are means signif. different? (P < 0.05)	Yes			15	7		Are means signif. different? (P < 0.05)	Yes
		11	4		One- or two-tailed P value?	Two-tailed			14	5		One- or two-tailed P value?	Two-tailed
		12	5		t, df	t=10.41 df=18			13	5		t, df	t=13.01 df=18

[truncated: 26 more sheets: Figure4e,f-WISH, Figure5c-Bulk RNA-seq, Figure5e-Bulk RNA-seq, Figure5f-Bulk RNA-seq, Figure5g-Bulk RNA-seq, Figure5h-Bulk RNA-seq, Figure6a,b-confocal, Figure6c,d-confocal, Figure6f,g-WISH, Figure6h,i-WISH, Figure7a-qPCR, Figure7d-confocal, Figure7e,f-WISH, Figure7g,h-WISH, Figure8c-Cell Count, Figure8e-Cell Count, Figure8f-Cell Count, Sup Figure2c,d-Embryos Count, Sup Figure2e-confocal, Sup Figure3b,c-TUNEL …]
